# Supplementary material for: Synthesis of Novel Methyl 7-[(Hetero)arylamino]thieno[2,3-b]pyrazine-6-carboxylates and Antitumor Activity Evaluation: Effects in Human Tumor Cells Growth, Cell Cycle Analysis, Apoptosis and Toxicity in Non-Tumor Cells
Source: Molecules. 2021 Aug 10;26(16):4823. doi: 10.3390/molecules26164823 (PMC8400120; doi:10.3390/molecules26164823)
Supplement: Supplementary file 1 [file molecules-26-04823-s001.zip]

Archive with 1 entries (1 files):
- molecules-1307054-supplementary.pdf
